# Supplementary material for: Molecular Properties of Bare and Microhydrated Vitamin B5–Calcium Complexes
Source: Int J Mol Sci. 2021 Jan 12;22(2):692. doi: 10.3390/ijms22020692 (PMC7826572; doi:10.3390/ijms22020692)
Supplement: Supplementary file 1 [file ijms-22-00692-s001.zip]

Archive with 1 entries (1 files):
- ijms-supplementary_05.01.2021.docx
